# Supplementary material for: Yeast Chaperone Hsp70-Ssb Modulates a Variety of Protein-Based Heritable Elements
Source: Int J Mol Sci. 2023 May 12;24(10):8660. doi: 10.3390/ijms24108660 (PMC10218661; doi:10.3390/ijms24108660)
Supplement: Supplementary file 1 [file ijms-24-08660-s001.zip]

Archive with 1 entries (1 files):
- ijms-2366647-supplementary.pdf
